# Supplementary material for: Molybdenum Diselenide and Tungsten Diselenide Interfacing Cobalt-Porphyrin for Electrocatalytic Hydrogen Evolution in Alkaline and Acidic Media
Source: Nanomaterials (Basel). 2022 Dec 22;13(1):35. doi: 10.3390/nano13010035 (PMC9824367; doi:10.3390/nano13010035)
Supplement: Supplementary file 1 [file nanomaterials-13-00035-s001.zip]

Archive with 1 entries (1 files):
- nanomaterials-2089665-supplementary.pdf
